# Supplementary material for: The Orthovanadate-Catalyzed Formation of a Thermally Inert and Low-Redox-Potential Melanin
Source: Int J Mol Sci. 2025 Jun 10;26(12):5537. doi: 10.3390/ijms26125537 (PMC12194018; doi:10.3390/ijms26125537)
Supplement: Supplementary file 1 [file ijms-26-05537-s001.zip]

Archive with 1 entries (1 files):
- ijms-3635845-supplementary.pdf
